# Supplementary material for: Rigorous Morphological Studies Confirm That the Classical Object of Pest Control Chilocorus kuwanae Is the Same Species as Ch. renipustulatus (Coleoptera: Coccinellidae)
Source: Insects. 2020 Jun 13;11(6):368. doi: 10.3390/insects11060368 (PMC7349165; doi:10.3390/insects11060368)
Supplement: Supplementary file 1 [file insects-11-00368-s001.zip]

Archive with 2 entries (2 files):
- Table S1 Studied characters of the specimens from Europe.xlsx
- Table S2. Studied characters of the specimens from the Far East.xlsx
