# Supplementary material for: Rigorous Morphological Studies Confirm That the Classical Object of Pest Control Chilocorus kuwanae Is the Same Species as Ch. renipustulatus (Coleoptera: Coccinellidae)
Source: Insects. 2020 Jun 13;11(6):368. doi: 10.3390/insects11060368 (PMC7349165; doi:10.3390/insects11060368)
Supplement: Supplementary file 1 [file insects-11-00368-s001.zip › Table S1 Studied characters of the specimens from Europe.xlsx]

## Sheet: Лист1
Title of the article	Rigorous morphological studies show that the classical object of pest control Chilocorus kuwanae is the same species as Ch. renipustulatus (Coleoptera: Coccinellidae)
Journal name	Insects
Authors	Andrzej O. Bieńkowski and Marina J. Orlova-Bienkowskaja (marinaorlben@yandex.ru)
Name of the table	Table S1: Studied characters of the specimens from Europe
number	label	m-male,f-female	1/length pronotum+elytra8Х1, convent.units,mm=x*0.0682	2/width,8x1,convent.units	3/height8Х1convent.units	4/elytr.mark.length8Хmax,convent.unit,mm=x/65	5/length_from_marking_to_elytral_base8Хmax,convent.unit	6/elytr_mark_width8Хmax,convent.unit	7/pronot_border:1-entire,0+-narrowly interrupted,0-broadly interrupted		9/head_punct:1-fine,2-large	10/frons microrelief:1-absent,2-obsolete,3-distinct	11/punctures on pronotal disc:1-sparse,2-dense	12/punctures on pronotal lobes:1-fine,2-large	13/microrelief of pronotal lobes:1-absent,2-developed in narrow region anteriorly,3-developed on whole surface of lobe	14/scutellum puncture:0-absent,1-fine,2-fine+large	15/scutellum shape:1-flat,2-weakly impressed,3-distinctly impressed	16/elytral punctures:1-fine, 2-large	17/penis guide,length8Хmax,convent.units	18/paramere length,8Хmax,convent.units	19/paramere maximal width8Хmax,convent.unit	20/paramere minimal width(basal constriction)8Хmax,convent.unit	21/shape penis guide:2-parallel in basal half, 3-constricted basally	material deposition: ZIN-Zoological Institute of Russian Academy of Sciences, St.-Petersburg, ZMMU-Zoological Museum of Moscow State University, VNIIKR-All-Russian Institute of Plant Quarantine, Moscow reg., NHMW-Naturhistorisches Museum Wien, FERAS-Far Eastern branch of Russian Academy of Sciences, Vladivostok, NME-Naturkundemuseum Erfurt, VIZR-All-Russian Institute of Plant Protection, SZM-Sibe…
311	Bremen, 10.4.1952, R. v. Budberg	m	65	54	31	52	95	85	0		1	1	1	1	3	2	2	2	37	41	14	9	2	NHMW
316	Germania. Krz.	m	57	54	29	51	83	79	0+		1	1	2	1	3	1	2	2	37	43	14	8	2	ZIN
7	N.-O., Rosenburg, Dr. Minarz leg.	f	65	56	30	50	94	77	0		1	1	2	1	1	1	2	2						NHMW
312	Jungfernhaide Berlin, Collectio Kaufmann	f	63	56	31	47	87	82	0		1	1	2	2	1	2	2	2						NHMW
317	Germany, Thuringen, Eischleben, Wipfraaue, NW, Altarm, 25.8.2013, leg. A. Kopetz	f	66	54	33	40	89	79	0		1	2	2	1	2	2	2	2						NHME
314	Germania	f	61	50	30	50	82	83	0+		1	2	2	2	3	2	2	2						ZMMU
315	Koehler, DDR, Umg. Jena, Saaleaue Paradies, 21.4.1979, Baumstauer	f	66	62	37	62	88	93	0		1	1	2	1	1	2	1	2						NHME
3	Ober Oesterr.	m	60	54	29	60	80	93	0		1	2	2	1	3	0	1	2	36	42	13	8	3	NHMW
309	Sachsen, Altenberg, 24.6.2001, M. and A. Bienkowski	f	62	52	30	52	82	62	0		1	1	2	1	3	2	2	2						author coll.
95	Gars, Nieder-Oester., 07-1931, Dr. Minarz leg.	f	59	52	27	51	78	78	0		1	1	2	1	2	2	1	2						NHMW
40	Moravia Aussee, 21.8.1909	f	63	53	31	66	83	96	0		1	2	2	1	2	1	1	2						NHMW
88	Schlesien, Reindorfel, v. Bodemeyer leg.	f	67	56	30	51	88	90	0		1	1	2	2	3	2	2	2						ZIN
19	Steiermark, Stuhleck	m	61	52	31	50	80	73	0		1	1	1	1	3	1	2	2	42	46	13	8	3	NHMW
22	N.-Oe., St. Aegyd am N., Collectio Paganetti	m	62	53	28	60	81	89	0		2	2	1	1	3	1	1	2	38	45	13	8	3	NHMW
36	Moravia, Em. Reitter	f	63	54	29	51	82	86	0		1	2	1	1	1	1	2	2						NHMW
308	Sachsen, Umg. Altenberg, Kahleberg, meadow, grasses, 30.6.2001, M. and A. Bienkowski	f	63	56	32	60	82	91	0		1	1	1	1	3	1	2	2						author coll.
89	Ojcow, 19.9.1951, leg. R. Bielawski	m	62	54	30	60	80	77	0		1	1	2	1	2	1	1	2	37	42	11	7	3	ZIN
6	Carniolia, Collectio Kaufmann	m	62	52	27	55	80	77	0		1	1	1	1	2	1	1	2	40	46	13	8	3	NHMW
11	Umgeb. Wien, Wienerwald, 05-1927, W. Prock	f	62	52	27	55	80	90	0		1	2	2	1	3	1	1	2						NHMW
8	N.-O., Gars, Dr. Minarz leg.	f	66	56	30	62	85	88	0		1	1	2	1	2	1	1	2						NHMW
10	Umgeb. Wien, Wienerwald, 04-1927, W. Prock	f	63	54	29	58	81	80	0		1	2	2	1	2	1	2	2						NHMW
87	Silesia, Teschen, Th. v. Wanka leg.	f	69	56	30	58	88	95	0		1	1	2	1	3	2	3	2						NHMW
4	Austr. sup. Freistadt, Collectio Kaufmann	f	66	58	30	56	84	88	0		1	2	2	1	2	1	1	2						NHMW
96	Nieder-Oester., 24.8.1927, Dr. Minarz leg.	f	70	60	34	66	89	88	0		1	1	2	1	1	1	1	2						NHMW
91	Gars, Nieder-Oester., 13.9.1916, Dr. Minarz leg.	m	63	56	28	60	80	72	0		1	1	2	1	3	2	2	2	39	43	15	8	3	NHMW
37	Moravia	f	71	56	31	56	90	91	0		1	2	1	1	3	1	1	2						NHMW
306	Germany, Thuringen, Craula, N vom Steinberg, 24.8.2000, leg. W. Apfel	m	64	56	30	57	81	90	0+		1	1	2	2	3	2	2	2	36	39	12	8	3	NHME
15	Austria, Krems a. Donau, I. Bachinger leg.	f	64	54	30	52	81	86	0		1	1	2	1	2	1	2	2						NHMW
310	Bremen, 10.4.1952, R. v. Budberg	f	57	48	27	43	72	66	0		2	2	2	1	3	1	3	2						NHMW
28	Paskau, E. Reitter	f	65	52	29	58	82	83	1		1	1	2	1	3	1	1	2						NHMW
30	Paskau, E. Reitter	f	69	62	30	49	87	92	0		1	1	2	1	3	1	2	2						NHMW
94	Gars, Nieder-Oester., 21.7.1926, Dr. Minarz leg.	f	62	56	29	57	78	90	0		1	2	2	1	3	2	2	2						NHMW
20	Liezen, Ennsau, 28.7.1965, Dr. H. Lechner	m	63	57	29	45	79	75	0		1	1	2	1	3	0	1	2	36	41	14	7	3	NHMW
18	Austr. inf., Lunz, Collectio Kaufmann	m	68	60	30	65	85	90	0		1	1	2	1	3	1	1	2	40	46	16	9	3	NHMW
17	Styria, Collectio Kaufmann	f	64	54	30	55	80	81	0		1	1	2	1	2	1	1	2						NHMW
9	Lunz a. See, Nied.-Oesterr.	m	60	50	26	59	75	80	0		2	3	2	1	2	1	1	2	37	41	12	8	3	NHMW
27	Paskau	f	70	60	32	50	87	86	0		2	2	2	1	2	1	2	2						NHMW
5	Carniolia, Collectio Kaufmann	m	62	58	25	70	77	94	0		1	1	2	1	3	1	1	1	35	41	15	7	3	NHMW
335	Slovakia, Liptovsky Mikulas, Salix, 25.7.1998, Bienkowski	f	67	62	33	64	83	87	0+		1	2	2	1	3	2	2	2						author coll.
305	Germany centr., Thuringen, Noeda, Auwald. 13.7.1995, leg. A. Kopetz	m	59	50	30	61	73	89	0		1	1	2	1	1	2	2	1	37	42	15	10	2	NHME
26	Paskau, E. Reitter	f	69	60	32	56	85	90	0		1	1	2	2	2	1	1	2						NHMW
12	Umgeb. Wien, Wienerwald, 05-1928, W. Prock	f	67	58	33	58	82	86	0		1	1	2	1	3	0	1	2						NHMW
313	Germania	m	64	55	33	65	78	85	0		1	2	2	2	3	1	1	1	38	46	13	8	3	ZMMU
92	Gars, Nieder-Oester., 30.8.1916, Dr. Minarz leg.	m	65	58	30	56	79	79	0		1	1	2	1	3	2	2	2	36	43	14	9	3	NHMW
2	Ober Oesterr.	f	66	58	28	56	80	82	0		1	1	1	1	2	0	1	2						NHMW
93	Gars, Nieder-Oester., 25.9.1924, Dr. Minarz leg.	f	58	50	26	60	70	86	0		1	1	1	1	1	1	1	2						NHMW
13	Aust. inf., Dornbach, Schlereth leg.	f	63	56	29	56	76	92	0		2	1	2	2	3	1	1	2						NHMW
29	Paskau, E. Reitter	m	68	59	30	60	82	78	0		1	1	2	1	3	0	1	2	39	46	14	9	3	NHMW
32	Bohemia	m	64	58	30	66	77	96	0		1	2	2	1	3	0	1	2	37	42	12	8	3	NHMW
492	Styria, Collectio Kaufmann	f	65	60	33	72	78	92	0		2	1	1	2	3	2	1	2						NHMW
16	O. Oesterr., Wind. Garsten	m	60	52	27	52	72	86	0		1	2	2	2	3	1	2	2	34	41	11	5	3	NHMW
14	Tirol, Mayrhofen, Eillertal	m	61	56	29	60	73	94	0		1	1	2	2	3	0	2	2	39	42	15	8	3	NHMW
33	Bohemia	f	64	54	29	67	76	87	0		1	2	1	1	3	1	1	2						NHMW
41	Maehren, Rothwasser, Coll. Wingelmueller	f	64	53	28	62	76	85	0		1	2	2	1	3	1	1	2						NHMW
1	Ober Oesterr.	f	70	58	30	62	83	100	0		1	1	1	2	1	1	2	2						NHMW
35	Bohem. Petschau. Smolka	m	60	52	27	57	71	84	0		1	1	2	1	3	1	2	2	36	41	14	8	3	NHMW
23	Nied. Oesterreich, Herzogenburg	f	50	42	25	43	59	68	0		1	2	1	2	3	1	1	2						NHMW
31	Boehmen, Porican, Coll. Wingelmueller	f	67	57	31	65	79	93	0		1	2	2	1	2	1	2	2						NHMW
307	Germany, Thuringen, Salomonsborn, Lindnergrd., 10.7.1999, leg. Kopetz	f	67	60	34	60	79	85	0		1	3	2	1	3	2	2	2						NHME
25	N.-Oe., St. Aegyd am N., Collectio Paganetti	m	60	48	24	65	70	90	0		1	1	1	1	2	1	2	1	36	40	13	8	3	NHMW
21	Mattsee, Salzburg, 15.7.1929	f	67	54	27	60	78	93	0		1	2	2	1	1	1	2	2						NHMW
38	Moravia Aussee, 21.8.1909, Coll. Wingelmueller	m	62	54	26	66	70	81	0		1	1	2	1	2	1	1	2	40	43	13	8	3	NHMW
90	Schlesien, Reindorfel, v. Bodemeyer leg.	f	71	60	31	60	79	92	0		1	2	2	1	1	2	1	2						ZIN
24	Tirol, 07-1872	m	68	56	28	76	74	96	0		2	2	2	1	2	1	2	2	40	44	13	9	3	NHMW
86	Hungar. b., Reitter	m	60	49	26	76	65	95	0		1	1	1	1	3	1	1	2	37	42	12	7	3	NHMW
39	Moravia Aussee, 21.8.1909	f	70	58	30	74	75	100	0		1	1	2	1	1	1	2	2						NHMW
34	Bohemia, Reitter	m	63	54	29	65	67	95	0		1	1	1	1	2	1	1	2	36	40	14	8	3	NHMW
201	Moscow reg., Petrovsko-Razumovskoe vill.,3.6.1919, N.Grositsky leg.	f	70	62	34	56	105	78	0		1	1	2	1	1	2	2	2	37	44	14	9	3	ZMMU
64	Lipetsk reg., 30 km E Elets, Galichia Gora Forestry, steppe, 28.8.2003, M.N. Tsurikov leg.	f	63	53	29	55	94	76	0		1	2	2	1	3	1	1	2						ZIN
53	Kaliningrad reg., Rybachij, 14.8.1959, Kryzhanovsky leg.	f	69	56	32	40	102	65	0		1	2	2	2	3	1	1	2						ZMMU
60	Nizhny Novgorod reg., Bogorodsk Distr., Kozhevennoe Vill., 29.6.2002, D. Potanin leg.	f	63	54	31	56	92	77	0		1	2	2	1	3	1	1	2						ZIN
212	Moscow reg., Solnechnogorsk Distr., Senezh railway station envir., Chepchikha Vill., Malaise trap, 18.7.2000, А.S. Ukrainsky leg.	f	57	46	27	40	83	77	0		1	2	2	2	3	2	2	2						ZMMU
63	Moscow reg., Elino Vill., 15.4.1995, А. Gusakov leg.	m	66	59	31	45	95	75	0		1	1	2	1	3	1	2	2	39	44	15	10	3	ZMMU
59	Karelia, 12km SE Poyakonda, Kindo Penins., in the sea water near shore, 4.7.2015, M. Orlova, A. Bienkowski leg.	m	63	52	29	50	90	82	0		1	1	2	1	2	0	2	2						ZMMU
178	Moscow, Khimki, forest, on Populus tremula, 14.7.1977, S. Kuzmin leg.	m	61	56	28	47	87	75	0		1	1	2	1	3	1	1	2	36	43	12	9	3	ZIN
176	Moscow reg., Nikolina Gora Vill., 1.5.1938, S. Nikulin leg.	f	55	46	25	42	78	61	0		1	1	1	1	3	1	1	2	32	39	12	7	3	ZMMU
216	Moscow reg., Lukhovitsy Distr., Dedinovo Vill., meadow, 1.8.1954, Е. Rodendorf leg.	f	60	52	29	50	85	80	0		2	3	1	1	3	1	2	2	37	43	14	8	3	ZMMU
180	Moscow reg., Zverigorod biol. station, 7.6.1955, Antonova leg.	f	60	46	30	41	85	65	0		1	1	1	1	2	1	1	2						ZMMU
482	Kaliningrad reg., Zelenogradsky Distr., Pionersky, 08-2009, А.А. Dergalev leg.	f	60	53	31	51	85	80	0+		1	1	2	1	3	1	2	2						ZMMU
85	Kaluga reg., Karachevo Vill., 2.9.1904, Poretzky leg.	m	66	60	30	46	93	82	0		1	2	2	2	3	2	1	2						ZMMU
186	Moscow, Moscow State University, 2.9.1978, N.А. Khrustaleva leg.	f	68	58	33	66	95	98	0		1	1	2	2	3	1	2	2						ZMMU
191	Kirov reg., Svecha Vill., field, 16.6.1983, G. Yuferev leg,	m	63	52	33	43	88	75	0+		1	1	2	1	2	1	2	2						NHMW
71	Leningrad, Udelnaya, Lower park, 8.5.1980, V. Prasolov leg.	f	66	58	31	54	92	90	0		1	1	2	2	3	1	2	2	41	48	14	9	3	ZMMU
182	Moscow reg., Zvenigorod Distr., Maslovka Vill., 10.6.1945, B.V. Starck leg.	f	72	62	35	58	100	88	0		1	3	1	1	3	2	1	2						ZMMU
206	Moscow reg., envir. Serpukhov, Vasilievskoe Vill., 27.9-6.10.1981, V. Belov leg.	f	65	54	30	55	90	95	0+		1	1	1	1	3	1	1	1	41	45	13	8	3	author's coll.
205	Moscow reg., Odintsovo Distr., envir. Zvenigorod, Zvenigorod biological station, 2 km NW Lutsino Vill., 19.7.2011, Martynov leg.	m	65	60	35	52	90	90	0		1	2	1	1	2	2	1	2						ZMMU
75	Leningrad reg., Beloostrov, Sestroretsk Distr., 8.6.1991, V.N. Prasolov leg.	m	61	52	30	51	84	76	0		2	2	1	1	3	1	1	2						author's coll.
175	Moscow reg., Podolsk, 1920, S. Nikulin leg.	f	69	58	32	63	95	85	0		1	2	2	1	3	1	2	2	39	43	13	8	3	ZIN
199	Moscow, 13.9.1945, S. Nikulin leg.	f	67	58	34	62	92	89	0+		1	2	2	1	1	1	2	2						ZIN
82	Moscwo reg., Chashnikovo, 12.7.1978, М. Bondareva leg.	f	73	60	35	60	100	81	0		1	1	2	1	3	2	2	2	33	38	14	9	3	ZMMU
68	Leningrad reg., Alexandrovskaya, 19 km to Luga, 30.7.1991, V.N. Prasolov leg.	f	68	56	31	57	93	87	0		1	1	1	1	3	2	2	2	36	41	13	6	3	ZMMU
232	Bryansk reg., Bezhitsa, 18.4.1916, G. Kostylev leg.	f	68	60	32	56	93	77	0		1	1	1	1	3	1	2	2						ZMMU
183	Moscow reg., Zvenigorod Distr., Nikolina Gora Vill., 29.8.1945, B. V. Starck leg.	f	71	60	36	52	97	77	0		1	2	1	1	3	1	1	2						ZMMU
61	Leningrad reg., Beloostrov, Sestroretsk Distr., 1.6.1981, V.N. Prasolov leg.	m	66	56	30	57	90	89	0		1	2	2	1	3	1	1	2						author's coll.
222	Moscow, 05-1882, К.А. Greve leg.	f	64	60	27	62	87	108	0		1	1	2	1	1	1	1	2						ZIN
221	Moscow reg., Dmitrov Distr., 08-1897, G.А. Коzhevnikov leg.	m	64	58	30	49	87	76	0		1	1	1	1	3	1	1	2						ZMMU
49	Peterburg reg., Luga city, 30.3.1901, G. Suvorov leg.	m	67	60	31	65	91	96	0		1	2	2	1	3	1	2	2	38	45	11	7	3	ZIN
177	Moscow reg., Nikolina Gora Vill., 22.7.1955, S. Nikulin leg.	f	67	56	32	61	91	82	0+		1	2	2	2	3	2	2	2						ZMMU
209	Moscow reg., Voskresenskyi distr., near st. Trofimovo, 25.6-4.8.2011, Nikitsky leg.	f	70	60	36	47	95	90	0		1	2	2	1	3	1	1	2	37	44	13	8	3	ZIN
72	Leningrad city, Udelnaya, Lower park, 8.5.1980, V. Prasolov leg.	f	74	66	35	54	100	85	0		1	1	2	1	3	1	1	2						ZIN
65	Leningrad Prov., Pavlovsk, apple orchad, 24.9.1996, V. Mironov	f	63	54	29	56	85	73	0		1	2	2	1	3	1	1	2	38	44	13	8	3	ZIN
190	Kirov reg., Svecha, 11.6.1975, G. Yuferev leg.	f	63	52	32	64	85	89	0		2	2	1	1	3	2	1	2	38	45	15	9	3	ZMMU
54	Kaliningrad reg., Rybachij, 14.8.1959, Kryzhanovsky leg.	f	66	54	32	55	89	91	0		2	3	1	2	3	2	2	2	39	46	13	7	2	ZMMU
62	Moscow reg., Zelenograd, Chernoe lake, on shrubs, 5.8.2018, М. & A. Bienkowski leg.	m	55	48	27	42	74	77	0		1	2	2	1	1	1	2	2						ZIN
194	Kirov reg., Svecha, 1.6.1973, G. Yuferev leg.	f	61	50	30	48	82	67	0		2	2	2	1	3	1	1	2	36	41	14	9	3	ZMMU
51	Kaliningrad reg., Rybachij, 14.8.1959, Kryzhanovsky leg.	m	67	56	33	67	90	95	0		1	1	2	1	3	2	1	2	38	46	14	8	3	ZMMU
50	Kaliningrad reg., Rybachij, 14.8.1959, Kryzhanovsky leg.	m	67	56	30	51	90	72	0		1	1	2	1	2	1	1	2						ZIN
74	Ryazan reg., Konstantinovo Vill., 24.8.2017, M. & А. Bienkowski leg.	f	68	59	32	62	91	96	0		2	2	2	1	3	1	2	2						ZIN
495	Moscow reg., Zelenograd, Chernoe lake, on shrubs, 5.8.2018, М. & A. Bienkowski leg.	f	71	62	36	63	95	95	0		1	1	1	1	2	1	1	2						ZIN
76	Leningrad Prov., Pavlovsk, apple orchad, 24.9.1996, V. Mironov	m	66	58	29	46	88	83	0		1	1	2	1	3	1	2	2						ZMMU
80	Ryazan reg., Zarajsk Distr., Rybakov leg.	f	60	54	28	51	80	80	0		1	1	2	1	2	2	2	2	39	44	12	7	3	ZIN
228	Vladimir reg. and Distr., Stavrovo Vill.	f	67	60	33	56	89	82	0		1	2	1	1	3	1	2	2						ZMMU
210	Moscow reg., Ramenskyi distr., near st. Fabrichnaya, 26.5.2012, Nikitsky leg.	f	64	54	30	42	85	70	0		1	1	1	1	2	1	1	2						ZIN
192	Kirov reg., Svecha, 31.5.1978, G. Yuferev leg.	f	71	58	34	60	94	95	0		1	1	1	1	3	2	1	2						author's coll.
66	Leningrad reg., Mga, Zarya gardening, 11.8.1996, V. Berevin & Smirnov leg.	f	68	60	29	66	90	83	0		1	1	2	1	1	1	2	2						ZMMU
486	Kaliningrad reg., Zelenogradskij Distr., Pionerskij city, 08-2009, А.А. Dergalev leg.	f	62	55	32	60	82	80	0+		1	1	2	2	3	1	1	2	39	46	13	8	3	ZMMU
77	Pavlovsk city, on apple tree, 2.9.1996	f	59	52	26	42	78	70	0		1	2	2	1	3	1	1	2						author's coll.
79	Karelia, 12 km SE Poyakonda, Kindo Penins., sea shore meadow, in detrit, 23.7.2015, M. Orlova & A. Bienkowski leg.	f	72	61	33	52	95	78	0		2	3	1	2	3	1	1	2						author's coll.
43	Jaroslawl, A. Jakowlew, Collect. Hauser	f	76	62	35	40	100	77	0		1	1	2	1	2	1	1	2						NHMW
45	Petergof Distr., Lebiazhja Vill., 10.5.1900, V.L. Bianki leg.	f	61	52	28	45	80	69	0		1	1	2	1	1	1	2	2	40	47	14	9	3	ZMMU
78	Leningrad Prov., Pavlovsk, apple orchad, 29.8.1996, V. Mironov	f	61	50	28	55	80	80	0		1	1	1	1	3	1	2	2						ZMMU
189	Kirov reg., Svecha, forest, 21.8.1971, G. Yuferev leg.	m	62	56	32	51	81	81	0		1	2	1	2	1	2	2	2						ZMMU
181	Moscow reg., Zagorsk Distr., Abramtsevo Vill., on Picea stem, 14.8.1951, B. V. Starck leg.	m	59	50	27	53	77	69	0		1	1	2	1	3	2	1	2						ZIN
57	Moscow reg., envir. Tuchkovo, Polushkino Vill., sphagnum swamp, on Vaccinium uliginosum, 27.8.1997, Bienkowski leg.	f	56	46	26	55	73	87	0		1	1	2	1	3	1	1	2						ZIN
48	Tsarskoe Selo Distr., Kolpino Vill., 12.6.1896, N.N. Ivanov leg.	m	60	50	24	58	78	81	0		1	1	2	2	3	2	1	2						ZMMU
84	Vyborg reg., Afonasievo Vill., 1898, Grigoriev leg.	f	64	52	28	51	83	86	0		1	1	2	1	1	1	1	2						ZMMU
196	Moscow, Bogorodskoe, 6.5.1938, S. Nikulin leg.	f	71	62	37	63	92	87	0		1	1	2	1	2	1	3	2						ZMMU
198	Moscow, Bogorodskoe, 1.5.1957, S. Nikulin leg.	f	58	46	26	48	75	71	0		1	1	2	1	2	1	2	2	41	42	13	7	3	author's coll.
208	Moscow reg., Lukhovitsy Distr., Alpatievo Vill., on Quercus, 2.5-8.6.2009, N.B. Nikitsky leg.	f	69	60	33	55	89	87	0		1	2	2	1	2	1	1	2	39	45	12	8	3	ZIN
197	Moscow reg., Nikolina Gora Vill., 1.5.1938, S. Nikulin leg.	f	66	56	31	48	85	97	0		1	1	2	1	3	1	1	2						ZIN
220	Kostroma reg.	f	67	56	33	57	86	96	0+		1	2	2	1	1	2	1	2						ZIN
226	Moscow, Kuskovo, 06-1899	f	53	48	24	52	68	72	0		1	1	2	1	1	1	1	2						ZMMU
217	Livny, 24.5.1909, Fursov coll.	m	64	58	30	52	82	94	0+		1	1	2	1	2	1	1	2						author's coll.
204	Moscow reg., envir. Liubertsy, Kraskovo Vill., 05-1972, V. Belov leg.	m	64	52	32	55	82	78	0		1	2	2	1	2	1	1	2						ZIN
224	Moscow Distr., Petrovsko-Razumovskoe, 07-1904, М.М. Zolotarev leg.	f	64	56	30	60	82	90	0		1	1	2	1	3	1	2	2						ZIN
73	Leningrad reg., Alexandrovskaya, 19 km to Luga city, 30.7.1991, V.N. Prasolov leg.	m	64	57	29	50	82	90	0		2	1	2	2	3	1	2	2						ZMMU
174	Moscow reg., Vidnoe, 18.8.1931, S. Nikulin leg.	m	68	59	33	62	87	80	0		2	1	1	2	3	1	2	2						ZMMU
215	Moscow envir., Romashkovo, 24.4.1960, V. Mesheryakov leg.	f	66	56	28	61	84	84	0		2	2	2	1	3	1	2	2	37	40	12	8	3	ZIN
203	Ryazan reg., Gremyachka Vill., 25.7.1885	f	59	48	28	55	75	85	0+		1	1	1	1	3	2	2	2						ZIN
81	Kaliningrad reg., Rybachij, 14.8.1959, Kryzhanovsky leg.	f	71	58	33	52	90	82	0		1	2	2	1	2	1	1	2						author's coll.
223	Moscow, 05-1883, К.А. Greve leg.	f	68	58	33	66	86	93	0+		1	2	1	1	2	1	2	2						ZMMU
55	Chuvashia, Alatyr Forestry, 31.7.1928	f	72	62	32	67	91	97	0		1	2	2	1	3	2	1	2	35	40	12	6	3	ZMMU
47	Leningrad reg., Sosnovo, 3.6.1973, Kasparyan leg.	f	61	50	27	43	77	68	0		1	1	2	1	2	2	1	2						ZMMU
231	Leningrad, Letnij Sad, 4.9.1960, L. Zimina leg.	m	65	56	34	52	82	86	0+		1	2	1	1	3	1	2	2	38	45	13	8	3	ZMMU
69	Voronezh reg., 30 km S of Ostrogozhsk city, stream bank, grasses, 4.5.1996, M. Tsurikov leg.	f	70	60	30	49	88	85	0		1	1	2	1	2	1	2	2						ZIN
67	Moscow reg., 23 km W Zvenigorod, Glubokoe lake, on Phragmites, 17.7.1997, M. Orlova & A. Bienkowski leg.	f	74	64	33	79	93	105	0		1	1	1	2	2	1	1	2						NHMW
83	Vyborg reg., Afonasievo Vill., 1898, Grigoriev leg.	m	67	58	30	59	84	85	0		1	1	1	1	1	1	2	2	38	45	14	8	3	ZMMU
195	Kirov reg., Svecha, 1.6.1973, G. Yuferev leg.	f	68	60	34	61	85	87	0		1	2	1	1	1	1	2	2						ZMMU
219	Iwanowo-Wosnesensk, B. Sokanowsky leg.	f	64	52	30	60	80	88	0		2	2	2	1	2	1	1	2						author's coll.
227	Vladimir reg. and Distr., Stavrovo	m	70	62	32	51	87	87	0		1	1	2	1	3	1	2	2	38	44	13	9	3	ZIN
188	Kirov reg., Svecha, 31.5.1973, G. Yuferev leg.	f	58	49	29	45	72	73	0		1	1	2	1	3	1	2	2						ZMMU
58	Moscow reg., 23 km W Zvenigorod, Glubokoe lake, on Equisetum, 28.7.1995, M. Orlova & A. Bienkowski leg.	m	67	60	30	60	83	93	0		1	1	2	1	3	1	2	2	40	45	12	7	3	ZMMU
211	Moscow reg., Solnechnogorsk Distr., Senezh railway station envir., Chepchikha Vill., 18.7.2000, А.S. Ukrainsky leg.	f	67	54	29	45	83	85	0		2	3	1	2	3	2	1	2						ZMMU
184	Moscow reg., Zvenigorod Distr., Nikolina Gora Vill., 10.7.1945, B.V. Starck leg.	f	72	60	34	56	89	90	0		1	2	2	1	3	1	3	2	39	46	14	8	3	ZMMU
179	Moscow Distr., Ozeretskoe lake, 29.8.	m	68	58	31	52	84	75	0		1	1	2	1	2	1	1	2						ZMMU
46	Petrograd, 7.9.1919, Barovsky leg.	f	65	55	29	49	80	85	0		1	1	1	1	3	2	3	2						author's coll.
70	Leningrad reg., Mga, Zarya gardening, 15.8.1995, V. Berezin leg.	f	70	64	31	63	86	90	0		1	3	2	1	2	1	2	2						ZMMU
230	Dmitrov Distr., Verbilki, 11.6.1907	f	67	54	31	50	82	77	0		1	1	2	1	3	1	1	2						ZMMU
229	Vladimir reg. and Distr., Stavrovo	f	63	58	30	61	77	90	0		1	1	2	1	2	1	1	2						ZMMU
44	Jaroslawl, A. Jakowlew, Collect. Hauser	f	73	62	32	68	89	95	0		1	1	2	1	1	1	1	2						ZMMU
225	Moscow reg. and Distr., V. Bostanzhoglo leg.	m	63	52	31	66	76	95	0+		2	2	1	1	1	1	1	2						ZMMU
218	Livny, 24.5.1909, Fursov coll.	f	68	58	32	67	82	93	0		1	1	1	1	3	1	2	2						ZMMU
56	Chuvashia, Alatyr Forestry, 31.7.1928	f	75	60	32	67	90	100	0		1	1	1	1	1	1	1	2						ZMMU
187	Kirov reg., Svecha, 1.6.1975, G. Yuferev leg.	f	70	60	34	60	84	88	0		1	1	2	1	1	1	1	1						ZMMU
214	Moscow, Ostankino, 23.9.1945, S. Nikulin leg.	m	71	59	33	53	85	77	0+		1	3	2	1	3	1	1	2						ZMMU
52	Kaliningrad reg., Rybachij, 14.8.1959, Kryzhanovsky leg.	f	67	54	28	65	80	106	0		1	3	1	2	3	2	1	2						ZMMU
202	Kaluga reg., Kaluga city, 3.5.1972, V.F. Palij leg.	f	62	50	27	51	73	65	0		1	1	2	1	3	1	1	2						ZMMU
193	Kirov reg., Svecha, 31.5.1978, G. Yuferev leg.	f	65	54	32	63	76	90	0		1	2	2	2	3	1	2	2						ZMMU
185	Moscow envir., Romashkovo Vill., 24.4.1960, V. Mesheryakov leg.	m	61	52	29	56	71	76	0		1	1	2	1	3	1	2	2	39	45	13	8	3	ZMMU
233	Yaroslavl Distr., Vysokovo Vill.	m	62	58	31	65	72	88	0		1	2	1	1	2	1	2	2						ZIN
213	Moscow reg., Nemchinovka Vill., 23.7.1944, S. Nikulin leg.	m	65	56	27	67	75	97	0		1	2	1	1	3	1	1	2	35	42	13	8	3	author's coll.
491	Tver, Moscow highway, Gavan station, trap on Fraxinus pennsylvanica, 30.5-6.6.2019, Е.Yu. Peregudova leg.	f	65	56	31	42	75	80	0+		1	1	1	1	3	1	2	2						author's coll.
207	Moscow reg., Serpukhov envir., Vasilievskoe Vill., 27.9-6.10.1981, V. Belov leg.	m	66	58	28	70	75	90	0		1	2	2	2	3	2	2	2	37	42	14	9	3	ZIN
42	Jaroslawl, A. Jakowlew, Collect. Hauser	f	66	56	28	52	75	77	0		1	2	1	1	3	1	1	2						ZIN
