# Supplementary material for: Rigorous Morphological Studies Confirm That the Classical Object of Pest Control Chilocorus kuwanae Is the Same Species as Ch. renipustulatus (Coleoptera: Coccinellidae)
Source: Insects. 2020 Jun 13;11(6):368. doi: 10.3390/insects11060368 (PMC7349165; doi:10.3390/insects11060368)
Supplement: Supplementary file 1 [file insects-11-00368-s001.zip › Table S2. Studied characters of the specimens from the Far East.xlsx]

## Sheet: Лист1
Title of the article	Rigorous morphological studies show that the classical object of pest control Chilocorus kuwanae is the same species as Ch. renipustulatus (Coleoptera: Coccinellidae)
Journal name	Insects
Authors	Andrzej O. Bieńkowski and Marina J. Orlova-Bienkowskaja (marinaorlben@yandex.ru)
Name of the table	Table S2: Studied characters of the specimens from the Far East
number	label	m-male,f-female	1/length pronotum+elytra8Х1, convent.units,mm=x*0.0682	2/width,8x1,convent.units	3/height8Х1convent.units	4/elytr.mark.length8Хmax,convent.unit,mm=x/65	5/length_from_marking_to_elytral_base8Хmax,convent.unit	6/elytr_mark_width8Хmax,convent.unit	7/pronot_border:1-entire,0+-narrowly interrupted,0-broadly interrupted		9/head_punct:1-fine,2-large	10/frons microrelief:1-absent,2-obsolete,3-distinct	11/punctures on pronotal disc:1-sparse,2-dense	12/punctures on pronotal lobes:1-fine,2-large	13/microrelief of pronotal lobes:1-absent,2-developed in narrow region anteriorly,3-developed on whole surface of lobe	14/scutellum puncture:0-absent,1-fine,2-fine+large	15/scutellum shape:1-flat,2-weakly impressed,3-distinctly impressed	16/elytral punctures:1-fine, 2-large	17/penis guide,length8Хmax,convent.units	18/paramere length,8Хmax,convent.units	19/paramere maximal width8Хmax,convent.unit	20/paramere minimal width(basal constriction)8Хmax,convent.unit	21/shape penis guide:2-parallel in basal half, 3-constricted basally	material deposition: ZIN-Zoological Institute of Russian Academy of Sciences, St.-Petersburg, ZMMU-Zoological Museum of Moscow State University, VNIIKR-All-Russian Institute of Plant Quarantine, Moscow reg., NHMW-Naturhistorisches Museum Wien, FERAS-Far Eastern branch of Russian Academy of Sciences, Vladivostok, NME-Naturkundemuseum Erfurt, VIZR-All-Russian Institute of Plant Protection, SZM-Sibe…
160	Kiushu, Tamanuki	m	52	52	28	60	85	58	0		1	3	2	1	3	1	2	2	31	40	14	10	3	FERAS
399	Japan, Honshu, Kyoto Pref., Nishikyo, 8.5.2004, S. Shiyake leg.	f	62	56	31	50	97	65	0		2	3	2	1	3	2	2	2						author coll.
496	Japan, Honshu, Sendai env.6-13.7.1997, N. Volnovich leg.	m	65	58	33	47	100	62	0		2	2	2	1	3	1	3	2	34	41	12	8	3	ZIN
172	Japan, Honshu, Ibaraki Prefecture, Tsukuba City, 6.11.2014, N.A. Belyakova leg.	m	59	50	29	45	90	56	0		2	3	1	1	2	1	3	2	34	40	11	8	3	VIZR
398	Japan, Honshu, Wakayama Pref., Mio, Mihama-cho, near coast, 13.6.2002, S. Shiyake leg.	m	50	44	25	42	76	56	0		2	3	2	2	3	2	2	2	30	36	13	9	3	author coll.
169	Japan, Honshu, Ibaraki Prefecture, Tsukuba City, 6.11.2014, N.A. Belyakova leg.	f	56	48	28	55	85	65	0		1	2	2	1	3	1	3	2						VIZR
161	Kiushu, Tamanuki	f	60	50	30	52	89	68	0		1	2	2	1	2	2	1	2						FERAS
407	Japan, Кюсю, Nagasaki, Tsushima Is., 23.5.1976, K. Katsura leg.	f	63	54	30	47	93	58	0		2	3	1	2	3	2	2	2						author coll.
173	Japan, Honshu, Ibaraki Prefecture, Tsukuba City, 6.11.2014, N.A. Belyakova leg.	f	65	60	31	47	95	68	0		1	2	2	1	2	1	1	2						VIZR
170	Japan, Honshu, Ibaraki Prefecture, Tsukuba City, 6.11.2014, N.A. Belyakova leg.	m	63	52	29	61	92	66	0		1	3	2	1	3	1	2	2	35	44	12	8	3	VIZR
168	Japan, Honshu, Ibaraki, Tsukuba, 13-19.8.1999, S. Belokobylskij, K. Konishi leg.	f	54	46	26	43	78	55	0		1	3	2	1	3	1	1	2						ZIN
405	Japan, Hokkaido, Sapporo, 5.8.1939, Coll. Hiroshi Aoki	f	60	58	30	58	86	66	0		2	2	2	1	3	2	2	2						author coll.
401	Japan, Honshu, Tottori Pref., Kurayoshi, 12.7.1970, Coll. Hiroshi Aoki	f	56	44	26	40	80	57	0		2	2	2	1	3	1	2	2						author coll.
403	Japan, Honshu, Setagaya-ko, Tokyo, 2.7.1934, Coll. Hiroshi Aoki	f	63	56	31	60	90	69	0		2	2	2	1	2	2	2	2						author coll.
484	Japan, Honshu, Ibaraki, Tsukuba, 22.8.1999, S. Belokobylskij, K. Konishi leg.	m	62	56	32	47	87	65	0		1	3	2	2	3	2	2	2	31	37	12	8	3	ZIN
165	Honshu, Masutomi, Yamanashi, 22.7.1956, Col. H. Kamiya	f	68	60	35	52	95	75	0		2	2	2	1	3	2	2	2						ZIN
404	Japan, Honshu, Hiroshima P., Asa, 7.10.1978, Y. Yamate leg.	f	63	54	30	50	88	70	0+		2	3	2	1	3	1	2	2						author coll.
154	Kanagawa Jap. Sauter. (Хонсю)	m	60	52	28	55	82	64	0		1	3	2	1	3	1	1	2	35	41	12	8	3	NHMW
400	Japan, Honshu, Nara, Pk, Yamato-Koviyama, 21.9.1986, A. Ichikawa leg.	f	64	56	32	48	87	65	0		2	2	2	1	3	2	2	2						author coll.
159	Japan: Honshu, Ibaraki Tsukuba, 10.10.1999, S. Belokobylskij, K. Konishi leg.	m	51	44	23	40	69	45	0		1	3	1	1	3	1	2	2	32	39	13	8	3	ZIN
171	Japan, Honshu, Ibaraki Prefecture, Tsukuba City, 6.11.2014, N.A. Belyakova leg.	f	63	54	30	45	85	61	0		1	2	2	1	2	1	1	2						VIZR
167	Japan, Kakamigahara, Honshu, 8.10.1981 Sugoniaev leg.	f	63	54	28	42	85	62	0		1	3	2	1	3	1	1	2						ZIN
406	Japan, Honshu, Yamanashi Pref., Nirasaki, 28.6.1990, K. Hosoda leg.	m	61	52	29	50	82	60	0		2	2	2	1	3	2	1	2	35	41	13	9	3	author coll.
157	Honshu, Takakigama, Japan, Sauter	f	62	50	28	48	82	60	0		1	1	2	1	1	1	1	2						NHMW
402	Japan, Honshu, Osaka Pref., utsubo Park, Nishi-ku, 3.6.1967, Y. Miyataxe	m	57	56	30	55	75	65	0		1	1	2	1	3	1	2	2	35	40	10	8	3	author coll.
397	Japan, Honshu, Shiga Pref., Kohoku-t., 5.4.2001, S. Shiyake leg.	f	56	48	25	50	73	55	0		1	2	2	1	1	1	3	2						author coll.
162	Japan, H. Yaku	f	68	59	33	51	88	65	0		1	2	2	1	2	1	2	2						FERAS
164	Japan, Honshu, Ibaraki, Tsukuba, 26.8-2.9.1999, S. Belokobylskij, K. Konishi leg.	f	55	48	26	37	71	45	0		1	2	2	1	3	1	2	2						ZIN
163	Unsen, Japan, 05-1898, Bunge leg.	f	67	52	28	50	85	72	0		2	3	2	1	3	0	2	1						ZIN
155	Takakigama, Japan, Sauter (= Таkiyama, Honshu?)	f	68	56	32	45	86	60	0		2	3	2	1	1	1	1	2						NHMW
156	Takakigama, Japan, Sauter	f	58	46	27	40	73	52	0		1	2	2	1	3	1	3	2						NHMW
166	Japan, Honshu, Ibaraki, Tsukuba, 11-28.10.1999, S. Belokobylskij, K. Konishi leg.	m	50	40	23	38	62	45	0		1	3	2	1	3	1	1	1	32	37	11	7	3	ZIN
429	Sakhalin, Dolinsk city envir., on Alnus, 26.9.1983, V. Kuznetsov leg.	f	52	44	25	48	80	58	0		2	3	2	1	3	2	3	2						FERAS
457	Sakhalin, Dolinsk city, on Alnus, 4.9.1975, V. Kuznetsov leg.	f	61	54	32	56	93	67	0		2	3	2	1	3	1	1	2						FERAS
471	Sakhalin, Dolinsk city envir., stream valley, on Alnus, 6.9.1975, V. Kuznetsov leg.	f	52	46	25	48	79	56	0+		2	2	2	1	3	2	3	2						FERAS
434	Sakhalin, Dolinsk city envir., on Alnus, 26.9.1983, V. Kuznetsov leg.	f	56	52	27	52	85	58	0		2	3	2	1	3	1	3	2						ZMMU
462	Sakhalin, Dolinsk city envir., on Alnus, 26.9.1983, V. Kuznetsov leg.	m	50	46	24	54	75	64	0+		2	3	2	1	3	2	1	2	30	36	10	7	2	FERAS
469	Sakhalin, Dolinsk city envir., stream valley, on Alnus, 6.9.1975, V. Kuznetsov leg.	m	54	48	27	50	80	66	0		2	3	2	2	3	2	2	2	32	38	11	8	3	FERAS
479	Sakhalin, Dolinsk city envir., on Alnus, 26.9.1983, V. Kuznetsov leg.	f	53	50	27	56	78	74	0+		2	3	2	2	3	2	1	2						FERAS
453	Sakhalin, Dolinsk city, Picea forest, 17.5.1979, V. Kuznetsov leg.	m	51	46	25	40	75	60	0+		2	2	2	1	3	2	3	2	30	36	11	8	3	FERAS
440	Sakhalin, Dolinsk, on Alnus, 20.5.1985, V. Kuznetsov leg.	f	54	48	25	56	79	60	0		1	3	2	2	3	1	3	2						FERAS
478	Sakhalin, Dolinsk city envir., on Alnus, 26.9.1983, V. Kuznetsov leg.	f	55	54	27	55	80	65	0		2	2	2	2	3	2	1	2						FERAS
480	Sakhalin, Dolinsk city envir., on Alnus, 26.9.1983, V. Kuznetsov leg.	f	61	62	31	61	88	66	0		1	3	1	1	2	1	2	1						FERAS
450	Sakhalin, Dolinsk city envir., on Alnus, 26.9.1983, V. Kuznetsov leg.	m	57	52	30	54	82	66	0+		2	3	2	1	3	2	2	2	32	39	13	8	3	FERAS
448	Sakhalin, Dolinsk envir., on Pinaceae, 21.5.1979, V. Kuznetsov leg.	f	57	50	30	54	82	62	0+		2	2	2	1	3	2	1	2						FERAS
494	S. Sakhalin, Aniva Distr., 13.7.1950, G. Gusev leg.	m	55	46	26	54	79	63	0		2	3	2	1	1	2	2	2	32	38	12	8	3	ZMMU
464	Sakhalin, Dolinsk city envir., stream valley, on Alnus, 6.9.1975, V. Kuznetsov leg.	m	53	48	26	52	76	58	0		2	2	2	1	3	2	2	2	30	36	12	8	3	FERAS
421	Sakhalin, Korsakov Distr., Pikhtovij Vill., on Alnus, 25.9.1986, V. Kuznetsov leg.	f	49	42	25	48	70	57	0		1	2	2	1	3	1	3	2						FERAS
419	Sakhalin, Korsakov Distr., Pikhtovij Vill., on Alnus, 25.9.1986, V. Kuznetsov leg.	f	63	52	30	63	90	71	0		1	3	2	1	1	2	2	2						FERAS
447	Sakhalin, Dolinsk envir., on Pinaceae, 21.5.1979, V. Kuznetsov leg.	f	52	48	26	56	74	57	0+		2	3	2	1	2	1	2	2						FERAS
413	Sakhalin, Korsakov Distr., Pikhtovij Vill., on Alnus, 25.9.1986, V. Kuznetsov leg.	m	54	50	27	56	76	75	0		2	3	2	1	3	2	2	2	32	39	13	9	3	FERAS
411	Sakhalin, Dolinsk city, on Alnus, 6.9.1974, V. Kuznetsov leg.	f	57	50	28	57	80	73	0		2	3	2	2	3	1	2	2						FERAS
435	Sakhalin, Dolinsk city envir., on Alnus, 26.9.1983, V. Kuznetsov leg.	f	57	54	27	60	80	87	0		2	3	2	1	3	2	1	2						ZMMU
415	Sakhalin, Korsakov Distr., Pikhtovij Vill., on Alnus, 25.9.1986, V. Kuznetsov leg.	f	62	56	30	67	86	78	0		2	3	2	2	3	2	2	2						FERAS
475	Sakhalin, Dolinsk city envir., stream valley, on Alnus, 6.9.1975, V. Kuznetsov leg.	m	55	50	26	57	76	64	0		1	2	1	1	3	1	2	2	31	36	12	7	3	FERAS
451	Sakhalin, Dolinsk city, Picea forest, 17.5.1979, V. Kuznetsov leg.	f	54	44	26	51	74	60	0		1	2	1	2	3	1	1	2						FERAS
432	Sakhalin, Dolinsk city envir., on Alnus, 26.9.1983, V. Kuznetsov leg.	f	65	54	29	57	89	75	0		2	3	2	1	3	1	2	2						FERAS
465	Sakhalin, Dolinsk city envir., stream valley, on Alnus, 6.9.1975, V. Kuznetsov leg.	f	57	50	27	56	78	66	0		2	3	2	1	3	2	2	2						FERAS
472	Sakhalin, Dolinsk city envir., stream valley, on Alnus, 6.9.1975, V. Kuznetsov leg.	m	58	50	29	48	79	62	0+		2	3	2	1	3	2	2	2	33	38	12	8	3	FERAS
443	Sakhalin, Chekhova Mt., Bureya river, 21.6.1976, М. Nesterov leg.	f	67	52	32	62	91	77	0		1	3	2	1	3	1	3	2						FERAS
430	Sakhalin, Dolinsk city envir., on Alnus, 26.9.1983, V. Kuznetsov leg.	m	56	50	27	62	76	75	0		2	3	2	2	3	2	2	1	31	37	14	9	3	FERAS
414	Sakhalin, Korsakov Distr., Pikhtovij Vill., on Alnus, 25.9.1986, V. Kuznetsov leg.	f	56	48	26	47	76	58	0		1	3	2	1	2	2	2	2						FERAS
445	Sakhalin, Dolinsk city envir., on Alnus, 26.9.1983, V. Kuznetsov leg.	f	59	55	30	67	80	78	0		1	2	2	1	3	1	2	2						FERAS
417	Sakhalin, Korsakov Distr., Pikhtovij Vill., on Alnus, 25.9.1986, V. Kuznetsov leg.	f	65	52	30	58	88	64	0+		1	2	2	1	3	2	2	2						FERAS
470	Sakhalin, Dolinsk city envir., stream valley, on Alnus, 6.9.1975, V. Kuznetsov leg.	f	55	50	27	55	74	62	0+		1	2	1	2	3	1	1	2						FERAS
473	Sakhalin, Dolinsk city,23.5.1982, V. Kuznetsov leg.	f	64	54	31	61	86	69	0+		2	1	2	2	3	2	1	2						FERAS
437	Sakhalin, Dolinsk envir., on Alnus, Picea, 24.9.1979, V. Kuznetsov leg.	f	50	40	23	48	67	52	0+		1	3	2	2	3	1	2	2						FERAS
428	Sakhalin, Dolinsk city envir., on Alnus, 26.9.1983, V. Kuznetsov leg.	m	56	48	25	60	75	73	0		2	2	2	2	3	1	3	2	31	37	13	7	3	FERAS
446	Sakhalin, Dolinsk envir., on Pinaceae, 21.5.1979, V. Kuznetsov leg.	f	57	48	26	59	76	62	0+		2	3	2	2	3	2	3	2						FERAS
423	Sakhalin, Dolinsk envir., on Alnus, Picea, 24.9.1979, V. Kuznetsov leg.	f	67	58	32	61	89	75	0		2	3	2	1	3	2	1	2						FERAS
461	Sakhalin, Dolinsk city envir., on Alnus, 26.9.1983, V. Kuznetsov leg.	f	55	50	28	58	73	70	0+		2	2	2	1	3	1	2	2						FERAS
444	Sakhalin, Dolinsk city envir., on Alnus, 26.9.1983, V. Kuznetsov leg.	f	59	52	27	66	78	72	0		1	2	2	1	2	1	1	2						FERAS
467	Sakhalin, Dolinsk city envir., on Alnus, 26.9.1983, V. Kuznetsov leg.	f	59	53	29	66	78	73	0		1	1	2	1	3	2	3	2						FERAS
426	Sakhalin, Dolinsk city, Picea forest, 19.5.1979, V. Kuznetsov leg.	m	56	46	25	46	74	55	0		2	2	2	1	3	2	1	2	31	36	11	8	3	FERAS
449	Sakhalin, Dolinsk city envir., on Alnus, 26.9.1983, V. Kuznetsov leg.	f	56	51	27	55	74	59	0+		1	2	2	1	3	1	3	1						FERAS
477	Sakhalin, Dolinsk city envir., stream valley, on Alnus, 6.9.1975, V. Kuznetsov leg.	f	56	48	25	60	74	61	0+		2	3	2	2	3	1	2	2						FERAS
442	Sakhalin, Chekhova Mt., Bureya river, 21.6.1976, М. Nesterov leg.	m	61	52	29	68	80	76	0		2	2	2	1	3	2	3	2	35	42	12	7	3	FERAS
431	Sakhalin, Dolinsk city envir., on Alnus, 26.9.1983, V. Kuznetsov leg.	f	61	52	31	55	80	71	0		2	3	2	1	3	2	2	2						FERAS
412	Sakhalin, Korsakov Distr., Pikhtovij Vill., on Alnus, 25.9.1986, V. Kuznetsov leg.	m	58	48	28	52	76	68	0		2	3	2	1	3	1	2	2	32	36	13	8	3	FERAS
452	Sakhalin, Dolinsk city, Picea forest, 17.5.1979, V. Kuznetsov leg.	f	55	46	27	47	72	55	0		2	3	2	2	2	1	2	2						FERAS
420	Sakhalin, Korsakov Distr., Pikhtovij Vill., on Alnus, 25.9.1986, V. Kuznetsov leg.	f	65	50	29	65	85	72	0+		2	3	2	2	3	2	1	2						FERAS
476	Sakhalin, Dolinsk city envir., stream valley, on Alnus, 6.9.1975, V. Kuznetsov leg.	m	56	48	26	61	73	71	0+		2	3	2	1	3	1	2	2	32	39	12	7	3	FERAS
458	Sakhalin, Dolinsk city, on Alnus, 4.9.1975, V. Kuznetsov leg.	f	60	54	29	67	78	64	0+		1	2	2	1	2	1	3	2						FERAS
474	Sakhalin, Dolinsk city,23.5.1982, V. Kuznetsov leg.	f	54	48	25	51	70	58	0		2	3	2	1	3	1	2	1						FERAS
427	Sakhalin, Dolinsk city, Picea forest, 19.5.1979, V. Kuznetsov leg.	f	54	44	25	47	70	55	0		2	3	2	2	3	2	2	1						FERAS
441	Sakhalin, Chekhova Mt., Bureya river, 21.6.1976, М. Nesterov leg.	f	68	56	35	70	88	77	0+		2	3	2	2	3	2	3	2						FERAS
456	Sakhalin, Dolinsk city envir., on Alnus, 26.9.1983, V. Kuznetsov leg.	m	58	48	27	57	75	62	0		2	3	1	2	3	2	2	2	29	34	13	9	3	FERAS
466	Sakhalin, Dolinsk city envir., stream valley, on Alnus, 6.9.1975, V. Kuznetsov leg.	f	65	54	31	54	84	70	0		2	3	2	2	3	1	2	2						FERAS
425	Sakhalin, Dolinsk city, Picea forest, 19.5.1979, V. Kuznetsov leg.	f	56	46	29	55	72	63	0		2	3	2	1	3	2	2	2						FERAS
455	Sakhalin, Dolinsk city envir., on Alnus, 26.9.1983, V. Kuznetsov leg.	f	56	48	25	60	72	60	0		2	3	1	1	2	2	3	2						FERAS
468	Sakhalin, Dolinsk city envir., stream valley, on Alnus, 6.9.1975, V. Kuznetsov leg.	m	58	46	31	56	74	59	0		2	3	2	1	3	2	2	2	31	38	12	8	3	FERAS
463	Sakhalin, Dolinsk city envir., on Alnus, 26.9.1983, V. Kuznetsov leg.	m	55	48	26	61	70	64	0+		2	3	2	1	3	1	2	2	31	36	12	8	3	FERAS
408	Sakhalin, Dolinsk city envir., on Alnus, 26.9.1983, V. Kuznetsov leg.	m	55	50	26	53	70	59	0		2	3	2	1	3	1	2	2	30	36	12	8	3	FERAS
439	Sakhalin, Dolinsk, on Alnus, 20.5.1985, V. Kuznetsov leg.	f	61	56	30	50	77	67	0		1	3	2	2	3	2	2	2						FERAS
422	Sakhalin, Korsakov Distr., Pikhtovij Vill., on Alnus, 25.9.1986, V. Kuznetsov leg.	m	50	42	23	60	63	61	0		2	3	2	1	3	1	1	2	33	37	14	10	3	FERAS
436	Sakhalin, Dolinsk city envir., on Alnus, 26.9.1983, V. Kuznetsov leg.	m	56	51	28	63	70	71	0		2	3	2	1	3	2	2	1	30	32	12	8	3	ZMMU
433	Sakhalin, Dolinsk Distr., Bykovo cape, on Angelica flowers, 28.7.1977, V. Kuznetsov leg.	m	56	48	28	57	70	55	0+		2	3	2	1	2	2	2	2	33	39	11	7	3	ZIN
454	Sakhalin, Dolinsk city envir., on Alnus, 26.9.1983, V. Kuznetsov leg.	f	62	52	24	55	77	67	0		2	3	2	1	3	1	1	2						FERAS
418	Sakhalin, Korsakov Distr., Pikhtovij Vill., on Alnus, 25.9.1986, V. Kuznetsov leg.	f	65	52	30	57	80	70	0		1	3	2	1	2	1	2	2						FERAS
459	Sakhalin, Dolinsk city, on Alnus, 4.9.1975, V. Kuznetsov leg.	f	65	54	31	67	80	74	0+		2	2	2	1	3	2	2	2						FERAS
438	Sakhalin, Dolinsk, on Alnus, 20.5.1985, V. Kuznetsov leg.	f	61	54	29	52	75	70	0		2	2	2	2	3	1	2	2						FERAS
460	Sakhalin, Dolinsk city envir., on Alnus, 26.9.1983, V. Kuznetsov leg.	m	50	43	23	47	60	53	0+		2	3	2	2	3	2	1	2	30	35	12	9	3	FERAS
424	Sakhalin, Dolinsk envir., on Alnus, Picea, 24.9.1979, V. Kuznetsov leg.	m	66	56	30	66	79	69	0		2	3	2	1	3	1	3	2	32	39	13	10	3	FERAS
410	Sakhalin, Dolinsk city envir., on Alnus, 26.9.1983, V. Kuznetsov leg.	m	56	46	27	47	66	60	0+		2	3	1	1	3	1	3	1	31	36	13	8	3	FERAS
409	Sakhalin, Dolinsk city envir., on Alnus, 26.9.1983, V. Kuznetsov leg.	m	57	50	24	66	65	68	0		1	3	2	1	3	1	2	1	30	34	13	9	3	FERAS
416	Sakhalin, Korsakov Distr., Pikhtovij Vill., on Alnus, 25.9.1986, V. Kuznetsov leg.	f	67	52	32	62	76	73	0		2	2	1	1	3	2	2	1						FERAS
481	Sakhalin, Dolinsk city envir., on Alnus, 26.9.1983, V. Kuznetsov leg.	m	53	45	25	62	58	60	0		2	3	2	1	3	2	2	1	32	36	12	7	3	FERAS
